# Supplementary material for: Synthesis and Characterization of Gold Chiral Nanoparticles Functionalized by a Chiral Drug
Source: Nanomaterials (Basel). 2023 Apr 30;13(9):1526. doi: 10.3390/nano13091526 (PMC10180680; doi:10.3390/nano13091526)
Supplement: Supplementary file 1 [file nanomaterials-13-01526-s001.zip]

Archive with 1 entries (1 files):
- nanomaterials-2279243-supplementary.pdf
